# Supplementary material for: A Rule-Based Conversational Agent for Mental Health and Well-Being in Young People: Formative Case Series During the Rise of Generative AI
Source: JMIR Form Res. 2025 Dec 1;9:e69841. doi: 10.2196/69841 (PMC12706453; doi:10.2196/69841)
Supplement: Multimedia Appendix 2 [file formative_v9i1e69841_app2.xlsx]

## Sheet: Sheet1
The table shows the baseline and week 4 (post-testing) scores of all completers (those who completed both the baseline and week 4 surveys).
Participant		1	2	3	4	5	6	7	9	13	17	18	21	22
SF6Dv2	Basline	0.823	0.706	0.855	0.706	0.453	0.47	0.816	0.821	0.702	0.084	0.562	0.909	0.73
	Week 4	0.813	0.817	0.908	0.744	0.327	0.47	0.845	0.784	0.697	0.249	0.813	0.923	0.784
	Change	-0.01	0.111	0.053	0.038	-0.126	0	0.029	-0.037	-0.005	0.165	0.251	0.014	0.054
PHQ-9	Basline	5	16	8	8	20	20	6	6	8	14	15	5	13
	Week 4	4	12	1	7	23	15	8	12	7	13	7	2	9
	Change	-1	-4	-7	-1	3	-5	2	6	-1	-1	-8	-3	-4
GAD-7	Basline	4	12	5	8	14	18	4	5	6	14	18	3	8
	Week 4	5	10	1	6	15	14	8	8	5	6	3	4	7
	Change	1	-2	-4	-2	1	-4	4	3	-1	-8	-15	1	-1
GHQ-12	Basline	2	3	4	3	6	10	1	3	8	6	7	3	6
	Week 4	0	2	0	6	10	3	4	3	3	1	0	0	0
	Change	-2	-1	-4	3	4	-7	3	0	-5	-5	-7	-3	-6
ROC	Basline	70	67	46	71	79	49	66	51	78	72	81	62	65
	Week 4	56	84	76	82	46	44	61	56	66	74	87	67	45
	Change	-14	17	30	11	-33	-5	-5	5	-12	2	6	5	-20
GSE	Basline	30	29	27	21	35	35	30	24	30	24	34	33	27
	Week 4	29	30	34	20	27	33	28	29	31	30	36	33	23
	Change	-1	1	7	-1	-8	-2	-2	5	1	6	2	0	-4
PSYCHLOPS	Basline	8	12	14	12	18	13	10	11	14	15	14	13	12
	Week 4	4	12	2	13	11	12	8	9	11	13	8	6	8
	Change	-4	0	-12	1	-7	-1	-2	-2	-3	-2	-6	-7	-4
